# Supplementary material for: Graphene Nanoplatelet Distribution Governs Thermal Conductivity and Stability of Paraffin-Based PCMs
Source: Nanomaterials (Basel). 2025 Apr 11;15(8):587. doi: 10.3390/nano15080587 (PMC12029283; doi:10.3390/nano15080587)
Supplement: Supplementary file 1 [file nanomaterials-15-00587-s001.zip]

Archive with 1 entries (1 files):
- nanomaterials-3537943-supplementary.pdf
